# Supplementary material for: Short-term exposure to predation affects body elemental composition, climbing speed and survival ability in Drosophila melanogaster
Source: PeerJ. 2016 Aug 4;4:e2314. doi: 10.7717/peerj.2314 (PMC4991848; doi:10.7717/peerj.2314)
Supplement: Supplemental Information 1 — Data on dry body mass, lipid amount, nitrogen & carbon concentrations and climbing speed during negative geotaxis trials in Drosophila fruit flies (males, females) reared with spiders (predator identity) and in the control group (reared without predators). [file peerj-04-2314-s001.xlsx]

## Sheet: Sheet1
															SURVIVAL during 12 hour exposure to spiders: groups of 10 flies (males of females) - the number of survivors
	Groups: 1 control females, 2 control males, 3 spider females, 4 spider males													Fly group (10individuals)	2014-12-01		2015-01-15
		1-contr, 2 - spider	0-females, 1-males	Predator identity	individual dry body mass (mg)	individual lipid mass (mg)	nitrogen (%)	carbon (%)	Proportion of flies that reached the 7 cm mark in 10 s				Predator identity	0-females, 1-males	Spider flies	Control flies	Spider flies	Control flies
	1	1	0	1	0.3	0.1	5.85	53.97	0.4				1	0	4	5	5	4
	1	1	0	1	0.3	0.09	10.21	54.16	0.38				2	0	7	2	6	3
	1	1	0	1	0.28	0.09	9.83	50.71	0.36				3	0	6	3	6	4
	1	1	0	1	0.34	0.1	10.02	54.3	0.34				4	0	5	1	6	3
	1	1	0	1	0.36	0.15	8.48	52.09	0.38				5	0	8	5	6	6
	1	1	0	2	0.35	0.11	6.92	52.04	0.34				6	0	7	2	3	4
	1	1	0	2	0.34	0.12	6.33	52.12	0.42				7	0	5	4	6	2
	1	1	0	2	0.35	0.19	6.08	52.66	0.32				8	0	6	3	5	0
	1	1	0	2	0.36	0.1	7.04	52.41	0.32				9	0	7	2	4	2
	1	1	0	2	0.33	0.1	6.73	53.01	0.34				10	0	6	4	7	4
	1	1	0	3	0.31	0.1	6.84	53.31	0.32				11	1	3	6	6	4
	1	1	0	3	0.33	0.1	6.62	52.58	0.34				12	1	5	2	5	3
	1	1	0	3	0.29	0.08	6.98	53.41	0.34				13	1	6	4	4	2
	1	1	0	3	0.38	0.16	5.57	43.56	0.36				14	1	7	2	6	5
	1	1	0	3	0.35	0.14	6.8	52.09	0.32				15	1	6	0	7	3
	1	1	0	4	0.35	0.11	6.49	51.57	0.38				16	1	7	5	4	1
	1	1	0	4	0.31	0.11	6.38	51.1	0.26				17	1	6	2	8	2
	1	1	0	4	0.32	0.12	6.42	52.75	0.32				18	1	8	6	5	4
	1	1	0	4	0.3	0.09	6.75	52.06	0.34				19	1	6	5	6	3
	1	1	0	4	0.33	0.1	7.15	52.32	0.24				20	1	5	3	5	2
	1	1	0	5	0.3	0.14	6.97	53.58	0.32
	1	1	0	5	0.35	0.12	6.53	52.95	0.24					Each predtor was used twice (the beginning of Dec 2014 and beginning of Jan 2015)
	1	1	0	5	0.29	0.08	6.69	52.06	0.4
	1	1	0	5	0.34	0.12	6.27	52.46	0.26
	1	1	0	5	0.33	0.1	5.39	44.85	0.3
	2	1	1	6	0.24	0.05	7.35	53.84	0.42
	2	1	1	6	0.2	0.04	7.45	53.49	0.34
	2	1	1	6	0.24	0.05	7.32	53.09	0.36
	2	1	1	6	0.23	0.04	7.19	53.32	0.48
	2	1	1	6	0.23	0.05	9.68	50.46	0.38
	2	1	1	7	0.2	0.05	7.75	51.96	0.46
	2	1	1	7	0.22	0.05	7.55	53.18	0.42
	2	1	1	7	0.24	0.06	7.35	52.61	0.38
	2	1	1	7	0.22	0.05	7.24	53.23	0.42
	2	1	1	7	0.22	0.04	7.6	52.22	0.38
	2	1	1	8	0.29	0.07	7.32	53.74	0.4
	2	1	1	8	0.21	0.04	8.11	53.07	0.44
	2	1	1	8	0.21	0.04	7.62	53.03	0.44
	2	1	1	8	0.21	0.05	7.27	53.29	0.44
	2	1	1	8	0.3	0.07	7.3	53.97	0.48
	2	1	1	9	0.21	0.05	7.3	52.92	0.42
	2	1	1	9	0.23	0.05	7.21	53	0.52
	2	1	1	9	0.24	0.05	6.99	53.72	0.4
	2	1	1	9	0.22	0.05	7.47	52.52	0.4
	2	1	1	9	0.24	0.05	7.3	52.94	0.36
	2	1	1	10	0.24	0.05	7.01	51.68	0.4
	2	1	1	10	0.25	0.06	7.48	34.35	0.42
	2	1	1	10	0.27	0.06	10.05	53.21	0.38
	2	1	1	10	0.25	0.06	9.86	52.6	0.4
	2	1	1	10	0.22	0.05	7.38	52.68	0.46
	3	2	0	11	0.31	0.07	10.18	50.45	0.64
	3	2	0	11	0.23	0.06	9.19	52.15	0.7
	3	2	0	11	0.25	0.06	9.16	50.59	0.6
	3	2	0	11	0.29	0.07	7.69	51.69	0.66
	3	2	0	11	0.27	0.06	8.14	52.73	0.7
	3	2	0	12	0.16	0.04	11.22	53.09	0.68
	3	2	0	12	0.16	0.04	11.25	53.66	0.52
	3	2	0	12	0.23	0.05	6.98	53.33	0.5
	3	2	0	12	0.27	0.07	6.8	52.29	0.58
	3	2	0	12	0.23	0.06	6.59	52.16	0.6
	3	2	0	13	0.3	0.07	7.75	53.74	0.64
	3	2	0	13	0.27	0.07	7.74	55.34	0.7
	3	2	0	13	0.17	0.04	8.42	51.06	0.7
	3	2	0	13	0.19	0.04	10	50.46	0.66
	3	2	0	13	0.25	0.07	7.62	48.58	0.7
	3	2	0	14	0.24	0.05	7.08	49.6	0.72
	3	2	0	14	0.22	0.05	7.26	50.07	0.68
	3	2	0	14	0.26	0.06	7.22	50.15	0.62
	3	2	0	14	0.24	0.06	6.98	49.95	0.66
	3	2	0	14	0.18	0.04	7.46	34.78	0.68
	3	2	0	15	0.26	0.06	9.35	51.18	0.64
	3	2	0	15	0.27	0.07	9.33	51.24	0.6
	3	2	0	15	0.22	0.05	7.17	49.63	0.66
	3	2	0	15	0.28	0.07	7.07	49.63	0.7
	3	2	0	15	0.25	0.06	9.54	52.1	0.68
	4	2	1	16	0.12	0.02	13.01	52.76	0.8
	4	2	1	16	0.12	0.02	14	55.13	0.88
	4	2	1	16	0.11	0.02	12.64	52.03	0.86
	4	2	1	16	0.13	0.02	10.69	52.04	0.76
	4	2	1	16	0.12	0.02	11.89	54.01	0.72
	4	2	1	17	0.12	0.02	11.84	54.1	0.8
	4	2	1	17	0.18	0.03	10.91	55.16	0.72
	4	2	1	17	0.17	0.03	10.07	57.82	0.8
	4	2	1	17	0.16	0.02	9.37	58.82	0.78
	4	2	1	17	0.13	0.02	9.6	54.89	0.7
	4	2	1	18	0.13	0.02	9.25	56.95	0.68
	4	2	1	18	0.17	0.03	9.72	51.77	0.68
	4	2	1	18	0.16	0.03	10.16	54.25	0.8
	4	2	1	18	0.17	0.02	9.21	51.98	0.6
	4	2	1	18	0.18	0.03	8.67	47.95	0.76
	4	2	1	19	0.15	0.03	11.95	52.41	0.66
	4	2	1	19	0.14	0.02	12.62	56.21	0.72
	4	2	1	19	0.17	0.03	8.48	50.7	0.8
	4	2	1	19	0.15	0.02	12.22	50.71	0.6
	4	2	1	19	0.14	0.02	10.95	51.49	0.82
	4	2	1	20	0.14	0.02	9.95	52.85	0.64
	4	2	1	20	0.15	0.03	11.93	53.95	0.7
	4	2	1	20	0.12	0.02	9.3	51.48	0.72
	4	2	1	20	0.14	0.02	10.27	51.39	0.72
	4	2	1	20	0.14	0.02	11.49	52.98	0.84
